# Supplementary material for: Dynamics and biodiversity of microbial community among seasons in Shanxi mature vinegar fermentation by semisolid-solid process
Source: Microbiol Spectr. 2024 Nov 13;12(12):e00231-24. doi: 10.1128/spectrum.00231-24 (PMC11619342; doi:10.1128/spectrum.00231-24)
Supplement: Table S1 — The sequencing quality control data of Ion S5TM XL platform for 36 samples. [file spectrum.00231-24-s0002.xlsx]

## Sheet: Table S1
Table S1 The sequencing quality control data of Ion S5TM XL platform for 36 samples.
Sample name	Raw reads		Clean Reads		Q20		GC%		Effective%
	Bacteria	Fungi	Bacteria	Fungi	Bacteria	Fungi	Bacteria	Fungi	Bacteria	Fungi
SprSac2	87882	62853	80003	62296	87.63	82.04	50.08	38.62	91.03	99.11
SprAF1	73161	66570	71167	64814	86.59	70.28	51.49	42.6	97.27	97.36
SprAF4	83107	81270	80075	80115	88.83	78.39	51.94	40.7	96.35	98.58
SprAF8	86557	81293	80144	80063	89.46	78.02	51.64	39.75	92.59	98.49
SprAF12	82835	52471	80123	51853	87.38	77.64	51.85	38.35	96.73	98.82
SprAAF2	85526	80779	80099	80167	89.52	77.33	52.03	58.56	93.65	99.24
SprAAF5	85090	80040	80177	80040	88.82	79.25	51.88	43.92	94.23	100
SprAAF7	83375	63257	80154	62867	89.54	77.03	51.38	57.94	96.14	99.38
SprAAF10	82267	65934	80060	65934	89.3	74.84	50.84	47.37	97.32	100
SumSac2	88815	60132	80089	59193	90.19	73.66	52.32	53.31	90.18	98.44
SumAF1	82558	80841	80291	80135	88.94	82.92	52.44	42.49	97.25	99.13
SumAF4	87935	80966	80075	80158	90.71	83.99	53.24	40.71	91.06	99
SumAF8	82392	69661	80071	68444	91.38	77.89	53.11	40.5	97.18	98.25
SumAF12	84641	87340	80045	84218	88.65	80.24	52.5	45.98	94.57	96.43
SumAAF2	83760	67535	80036	66249	90.78	83.94	52.23	46.22	95.55	98.1
SumAAF5	86616	80582	80153	80124	88.48	81.18	51.66	51.5	92.54	99.43
SumAAF7	82454	54902	80093	53913	89.92	63.9	51.03	49.44	97.14	98.2
SumAAF10	82411	80935	80264	80060	89.86	75.68	50.7	50.05	97.39	98.92
AutSac2	84014	86400	80215	80244	86.21	77.83	50.61	35.58	95.48	92.88
AutAF1	85569	82556	80052	80149	89.57	79.55	51.78	34.86	93.55	97.08
AutAF4	85270	83660	80131	80267	89.14	78.54	51.38	35.15	93.97	95.94
AutAF8	82437	83294	80121	80188	89.6	75.03	50.59	39.88	97.19	96.27
AutAF12	87629	83037	80119	80049	88.19	71.45	51.62	39.97	91.43	96.4
AutAAF2	82675	83763	80105	80012	84.16	69.22	52.85	50.17	96.89	95.52
AutAAF5	67428	82855	64747	80079	89.49	72.47	50.95	52.92	96.02	96.65
AutAAF7	84698	83396	80223	80114	87.85	62.99	50.93	56.7	94.72	96.06
AutAAF10	83612	81694	80233	80134	89.01	73.89	52.54	46.39	95.96	98.09
WinSac2	83021	52122	80021	50217	89.48	77.12	50.35	36.97	96.39	96.35
WinAF1	88121	80769	80067	78443	90.19	78.76	51.65	37.91	90.86	97.12
WinAF4	82042	83004	80027	80131	90.13	72.42	51.38	36.7	97.54	96.54
WinAF8	84062	83338	80167	80219	90.4	75.09	51.36	37.2	95.37	96.26
WinAF12	88509	61943	80142	60431	88.67	77.45	51.68	35.47	90.55	97.56
WinAAF2	83945	81665	80251	80207	87.76	75.2	51.91	51	95.6	98.21
WinAAF5	85844	75048	80082	74032	88.96	76.2	51.33	49.86	93.29	98.65
WinAAF7	84755	82858	80028	80083	89.64	74.28	51.35	44.14	94.42	96.65
WinAAF10	86080	75797	80057	74200	90.06	71.79	51.55	42.55	93	97.89
