# Supplementary material for: Dynamics and biodiversity of microbial community among seasons in Shanxi mature vinegar fermentation by semisolid-solid process
Source: Microbiol Spectr. 2024 Nov 13;12(12):e00231-24. doi: 10.1128/spectrum.00231-24 (PMC11619342; doi:10.1128/spectrum.00231-24)
Supplement: Table S2 — The alpha diversity index of bacteria and fungi. [file spectrum.00231-24-s0003.xlsx]

## Sheet: Table S2
Table S2 The alpha diversity index of bacteria and fungi.
Sample name	Shannon		Simpson		Chao1		ACE		Goods coverage
	Bacteria	Fungi	Bacteria	Fungi	Bacteria	Fungi	Bacteria	Fungi	Bacteria	Fungi
SprSac2	4.47	4.411	0.884	0.882	316.349	501.118	321.695	502.678	0.999	0.996
SprAF1	5.201	6.483	0.942	0.975	344.024	626	345.72	641.561	0.999	0.997
SprAF4	4.413	4.532	0.869	0.853	285.533	641.744	285.684	650.239	1	0.996
SprAF8	4.192	3.96	0.825	0.817	317.918	604.425	325.174	615.753	0.999	0.996
SprAF12	4.29	5.449	0.831	0.944	298.571	577.221	303.289	585.031	0.999	0.997
SprAAF2	2.976	4.668	0.622	0.901	314.82	570.163	322.828	595.005	0.999	0.996
SprAAF5	2.923	4.648	0.654	0.847	307.294	581.412	319.16	584.705	0.999	0.997
SprAAF7	2.754	4.849	0.651	0.912	272.5	599.585	276.664	632.894	0.999	0.996
SprAAF10	3.022	5.628	0.769	0.909	225.442	618	233.921	619.64	1	0.997
SumSac2	4.116	4.947	0.881	0.861	383.493	474.375	396.965	497.534	0.999	0.998
SumAF1	4.446	5.27	0.882	0.933	684.795	523.986	704.496	541.891	0.998	0.997
SumAF4	3.267	5.192	0.797	0.93	311.809	519.613	324.288	532.905	0.999	0.997
SumAF8	3.166	5.083	0.793	0.903	312.588	549.13	329.618	569.523	0.999	0.996
SumAF12	3.965	5.782	0.878	0.915	400.538	845.36	411.6	855.475	0.999	0.996
SumAAF2	2.764	6.455	0.658	0.96	392.013	930.878	408.29	938.946	0.999	0.995
SumAAF5	3.407	5.926	0.77	0.965	429.25	619.121	427.694	646.432	0.999	0.996
SumAAF7	2.848	7.427	0.733	0.988	249.8	889.721	260.62	892.955	0.999	0.996
SumAAF10	2.897	2.695	0.725	0.676	365.514	240.13	376.341	226.774	0.999	0.999
AutSac2	5.265	5.555	0.937	0.953	382.658	433.957	380.873	441.84	0.999	0.998
AutAF1	6.36	5.234	0.968	0.946	1109.83	416.61	1108.98	414.758	0.998	0.998
AutAF4	5.548	4.937	0.962	0.929	296.194	432.778	298.932	409.199	1	0.998
AutAF8	3.637	4.953	0.825	0.921	287.575	490.927	293.401	474.661	0.999	0.997
AutAF12	3.278	4.485	0.764	0.887	261.386	390.902	267.637	390.291	1	0.998
AutAAF2	5.216	6.068	0.941	0.962	450.821	643.269	459.018	618.625	0.999	0.996
AutAAF5	4.129	5.888	0.857	0.961	465.813	567.2	472.183	550.614	0.999	0.997
AutAAF7	3.32	5.665	0.79	0.956	249.757	478.08	254.617	494.72	0.999	0.998
AutAAF10	3.545	6.415	0.826	0.964	309.655	783.986	318.785	758.324	0.999	0.997
WinSac2	4.317	5.738	0.9	0.961	336.826	430	341.186	435.991	0.999	0.998
WinAF1	5.107	5.277	0.932	0.938	338.154	401.396	340.286	407.166	0.999	0.998
WinAF4	4.961	5.715	0.934	0.967	327.122	383.893	332.337	403.228	0.999	0.998
WinAF8	4.901	5.709	0.916	0.958	376.568	538	378.32	527.364	0.999	0.997
WinAF12	5.053	5.136	0.94	0.945	360.213	368.75	366.277	390.042	0.999	0.998
WinAAF2	4.668	5.547	0.92	0.935	368.519	548.635	377.05	566.499	0.999	0.997
WinAAF5	4.659	5.446	0.918	0.938	340.021	503.044	344.815	517.021	0.999	0.997
WinAAF7	4.014	5.936	0.847	0.97	335.2	468.471	336.5	478.678	0.999	0.998
WinAAF10	3.521	6.193	0.821	0.97	297.917	556.1	301.276	512.516	0.999	0.998
